# Supplementary material for: Triangle network motifs predict complexes by complementing high-error interactomes with structural information
Source: BMC Bioinformatics. 2009 Jun 27;10:196. doi: 10.1186/1471-2105-10-196 (PMC2714575; doi:10.1186/1471-2105-10-196)
Supplement: Additional file 1 — An excel file with Uniprot accession numbers for all protein names used in the text. [file 1471-2105-10-196-S1.xls]

## Sheet: Sheet1
Protein name	Uniprot accession number	Other id
MYO3	P36006
MYO5	Q04439
ARP2	P32381
ARP3	P47117
SHE4	P51534	YOR035C
RSR1/BUD1	P13856
BNI1/BNR1	P41832
GEA1	P47102
GEA2	P39993
ARF2	P19146
EF1A	P02994
RL3	P14126
PYR1	P07259
TBA1/RAP1	P09733
IMDH3	P50095	Q0TLR6
ARF1	P11076
TFIIA	P32774	transcription initiation factor IIA small subunit
POLI	P50106	DNA polymerase I
