# Supplementary material for: Triangle network motifs predict complexes by complementing high-error interactomes with structural information
Source: BMC Bioinformatics. 2009 Jun 27;10:196. doi: 10.1186/1471-2105-10-196 (PMC2714575; doi:10.1186/1471-2105-10-196)
Supplement: Additional file 2 — Manually curated network example from the literature, representing myosin-actin involvement in cytoskeleton organisation. [file 1471-2105-10-196-S2.txt]

RAP1	AF6
RAP1	C3G
RAP1	PDZ-GEF
RSR1	GAP1
RSR1	GAP2
RSR1	GAP3
BUD1	GAP1
BUD1	GAP2
BUD1	GAP3
CDC24	CDC42
RSR1	CDC24
BUD1	CDC24
RSR1	CDC42
BUD1	CDC42
RSR1	MYO2
RSR1	MYO3
RSR1	MYO4
RSR1	MYO5
MYO2	RAP1
MYO3	RAP1
MYO4	RAP1
MYO5	RAP1
MYO2	CDC42
MYO3	CDC42
MYO4	CDC42
MYO5	CDC42
MYO2	ACT1
MYO3	ACT1
MYO4	ACT1
MYO5	ACT1
GEA1	ARF1
GEA1	ARF2
GEA1	ARF3
GEA2	ARF1
GEA2	ARF2
GEA2	ARF3
BNI1	ACT1
BNR1	ACT1
BNI1	ARP2
BNR1	ARP2
BNI1	ARP3
BNR1	ARP3
GEA1	BNI1
GEA2	BNI1
GEA1	BNR1
GEA2	BNR1
PFY1	ACT1
MYO3	ARP2
MYO5	ARP2
MYO3	ARP3
MYO5	ARP3
MYO5	SHE4
MYO3	SHE4
MYO2	SHE4
MYO2	SEC4
CDC42	MYO2
CDC42	MYO3
CDC42	MYO5
ASH1	MYO4
CDC42	SPA2
CDC42	BNI1
CDC42	BUD6
CDC42	AIP3
CDC42	MYO2
BNI1	CDC42
BNR1	CDC42
BUD6	CDC42
BNI1	PFY1
BNR1	PFY1
BNI1	BUD6
BNI1	AIP3
BNR1	BUD6
BNR1	AIP3
EF1A	RL3
RSR1	BUD8
RSR1	BUD9
RSR1	BUD2
RSR1	BUD5
BUD1	BUD2
BUD1	BUD5
ARP1	EF1A
ARP2	EF1A
ARP3	EF1A
ARP1	RL3
ARP2	RL3
ARP3	RL3
ARP1	BUD6
FOR3	BUD6
ARP2	FOR3
ARP3	FOR3
CDC42	ORP2
ORP2	ARP2
ORP2	ARP3
