# Supplementary material for: Triangle network motifs predict complexes by complementing high-error interactomes with structural information
Source: BMC Bioinformatics. 2009 Jun 27;10:196. doi: 10.1186/1471-2105-10-196 (PMC2714575; doi:10.1186/1471-2105-10-196)
Supplement: Additional file 3 — Manually curated network example from the literature, representing myosin-actin involvement in mRNA translocation. [file 1471-2105-10-196-S3.txt]

EF1A	RL3
MYO3	SHE4
ARF2	IMDH3
MYO3	ARF2
ARP2	PUF3
MYO3	ARP2
ARP1	MTR2
ARP2	MTR2
ARP3	MTR2
ARP1	EF1A
ARP2	EF1A
ARP3	EF1A
ARP1	RL3
ARP2	RL3
ARP3	RL3
