# Supplementary material for: Triangle network motifs predict complexes by complementing high-error interactomes with structural information
Source: BMC Bioinformatics. 2009 Jun 27;10:196. doi: 10.1186/1471-2105-10-196 (PMC2714575; doi:10.1186/1471-2105-10-196)
Supplement: Additional file 4 — Manually curated network example from the literature, representing myosin-actin involvement in nucleus transcription. [file 1471-2105-10-196-S4.txt]

ARP1	ARP10
ARP2	ARC15
ARP2	ARP3
ARP2	BNI1
ARP4	TAF14
RPB9	TFA1
RPB9	TAF14
ARP6	SSU71
ARP6	SSU72
MYO3	SHE4
MYO5	SHE4
MYO3	ARP2
MYO5	ARP2
MYO3	ARP3
MYO5	ARP3
MYO3	ARP1
MYO5	ARP1
ARP6	TAF6
TAF1	TOA1
TAF1	TOA1
TAF2	TOA2
TAF2	TOA2
TFA1	MYO3
TFA2	MYO3
TAF1	MYO3
TAF2	MYO3
TFG1	MYO3
TFG2	MYO3
TAF10	MYO3
TAF9	MYO3
TAF6	MYO3
TAF12	MYO3
TAF5	MYO3
TAF14	MYO3
TAF13	MYO3
TAF11	MYO3
TAF3	MYO3
TAF4	MYO3
TAF7	MYO3
TAF8	MYO3
TFA1	ARP1
TFA2	ARP1
TAF1	ARP1
TAF2	ARP1
TFG1	ARP1
TFG2	ARP1
TAF10	ARP1
TAF9	ARP1
TAF6	ARP1
TAF12	ARP1
TAF5	ARP1
TAF14	ARP1
TAF13	ARP1
TAF11	ARP1
TAF3	ARP1
TAF4	ARP1
TAF7	ARP1
TAF8	ARP1
TFA1	ARP2
TFA2	ARP2
TAF1	ARP2
TAF2	ARP2
TFG1	ARP2
TFG2	ARP2
TAF10	ARP2
TAF9	ARP2
TAF6	ARP2
TAF12	ARP2
TAF5	ARP2
TAF14	ARP2
TAF13	ARP2
TAF11	ARP2
TAF3	ARP2
TAF4	ARP2
TAF7	ARP2
TAF8	ARP2
TFA1	ARP3
TFA2	ARP3
TAF1	ARP3
TAF2	ARP3
TFG1	ARP3
TFG2	ARP3
TAF10	ARP3
TAF9	ARP3
TAF6	ARP3
TAF12	ARP3
TAF5	ARP3
TAF14	ARP3
TAF13	ARP3
TAF11	ARP3
TAF3	ARP3
TAF4	ARP3
TAF7	ARP3
TAF8	ARP3
ARP2	PUF3
MYO3	WSTF
MYO3	SNF2
MYO3	ARP2
MYO3	WICH
MYO1	WSTF
MYO1	SNF2
MYO1	ARP2
MYO1	WICH
TOA1	TOA2
TOA1	MYO3
TOA1	MYO5
TOA2	MYO3
TOA2	MYO5
