# Supplementary material for: Triangle network motifs predict complexes by complementing high-error interactomes with structural information
Source: BMC Bioinformatics. 2009 Jun 27;10:196. doi: 10.1186/1471-2105-10-196 (PMC2714575; doi:10.1186/1471-2105-10-196)
Supplement: Additional file 5 — MIPS complexes dataset. [file 1471-2105-10-196-S5.zip › sup5.fina]

RPL16A	SXM1
RPL16B	SXM1
RPL1A	RPL1B
RPL34A	SXM1
RPL34B	SXM1
RPS27A	RRP7
RPS27B	RRP7
ATP6	ATP4
COX2	OXA1
COX3	OXA1
COX3	COX4
SNRNA_U5	PRP8
TFC3	TFC6
TFC3	SPT15
EFB1	TEF4
SSA1	CLN3
SSA1	UBP3
SSA1	CDC25
SSA1	YDJ1
SSA1	HSP82
SPO7	NUP84
SPO7	SEH1
SPO7	NEM1
SPO7	NUP120
SPO7	NUP188
TPD3	PPH21
TPD3	RTS1
ATS1	TUB1
CCR4	DHH1
CCR4	MPT5
CCR4	DBF2
CCR4	SPT6
CCR4	SPT10
CCR4	CBF1
CCR4	STM1
CCR4	RAD52
CCR4	POP2
PMT2	PMT1
PMT2	PMT4
PMT2	PMT3
LTE1	RSR1
LTE1	MOB1
LTE1	TEM1
LTE1	RAS1
SNC1	SEC17
SNC1	TLG1
SNC1	SNC2
SNC1	SSO1
FUN12	CDC13
CDC19	MCK1
CLN3	CDC28
CLN3	SIT4
CLN3	CDC53
CLN3	BCK2
CLN3	SAP155
CLN3	SAP185
CLN3	FAR1
CLN3	BUD2
CLN3	SAP190
CLN3	SSA2
CLN3	CLN1
CLN3	YDJ1
CLN3	CTR9
CLN3	CLN2
CDC24	BEM1
CDC24	AKR1
CDC24	BEM2
CDC24	RSR1
CDC24	FAR1
CDC24	VMA5
CDC24	CDC42
CDC24	MSB1
CDC24	STE4
CDC24	BEM4
ERV46	ERV41
PTA1	CFT1
PTA1	SPT3
PTA1	FIP1
PTA1	PAP1
PTA1	CFT2
PTA1	YSH1
PTA1	YTH1
SPC72	SPC72
SPC72	SPC97
SPC72	STU2
SPC72	SPC98
OAF1	PIP2
SEO1	MUP1
RFA1	RAD52
RFA1	RFA2
RFA1	RAD1
SEN34	SEN2
SEN34	SEN15
SEN34	SEN54
CDC15	DBF2
CDC15	RSR1
CDC15	MOB1
CDC15	RAS2
CDC15	RAS1
CDC15	DBF20
SLA1	PAN1
HIR1	HIR1
HIR1	SPT4
HIR1	HIR2
RRN6	RRN11
FUS3	STE7
FUS3	STE5
FUS3	MPT5
FUS3	SPH1
FUS3	STE11
HAP3	HAP4
MCM2	CDC7
MCM2	DBF4
MCM2	MCM10
LSM2	PAT1
LSM2	LSM6
LSM2	LSM4
LSM2	LSM5
LSM2	KEM1
LSM2	LSM1
LSM2	LSM8
LSM2	LSM3
LSM2	LSM7
ERD2	SED4
FUI1	FUR4
SEC17	TLG1
SEC17	SEC9
SEC17	GOS1
SEC17	BET3
SEC17	NYV1
SEC17	VTI1
SEC17	TLG2
SEC17	VAM3
SKT5	CHS3
SKT5	CDC12
SKT5	BNI4
KIP1	KAR3
SEF1	RPM2
AST1	PMA1
SSA3	CDC25
ATG8	ATG4
NUP170	NUP157
NUP170	NUP82
NUP170	NUP2
NUP170	NUP1
ALG3	WBP1
CDC27	APC11
CDC27	APC4
CDC27	CDC26
CDC27	DOC1
CDC27	CDC23
CDC27	CDC16
CDC27	APC2
CDC27	APC1
CDC27	APC5
BOI1	BEM1
BOI1	BOI2
BOI1	RHO3
BOI1	RHO4
BOI1	CDC42
MAP2	MAP1
ATP1	TIM11
SFT2	SED5
RTG3	RTG1
PKC1	PTC1
PKC1	PSA1
PKC1	DHH1
PKC1	KCS1
PKC1	PPZ2
PKC1	PAB1
PKC1	MPT5
PKC1	KEL2
PKC1	SLT2
PKC1	KEL1
PKC1	SKN7
PKC1	BCK1
PKC1	HOC1
PKC1	TOR2
PKC1	STM1
PKC1	STT4
PKC1	FKS1
PKC1	PPZ1
PKC1	GAS1
PKC1	POP2
PKC1	SLG1
PKC1	KRE6
PKC1	RHO1
SRO77	MYO1
SRO77	RHO3
SRO77	MYO2
SRO77	SEC9
MNN2	SLT2
MNN2	BCK1
KAP104	NUP42
KAP104	NAB2
KAP104	NUP49
KAP104	NUP1
GAL1	GAL80
FUR4	URA3
CHS3	CHS3
HMT1	NPL3
CSG2	TSC10
CSG2	TSC13
CSG2	LCB2
CSG2	MSS4
CSG2	CCC2
CSG2	SUR2
CSG2	TSC11
CSG2	TOR2
CSG2	SCS7
CSG2	LCB1
CSG2	RPD3
CSG2	SIN3
CSG2	FAS2
TCM62	SDH3
TCM62	SDH1
TCM62	SDH2
GIP1	GIP1
GIP1	STE5
GIP1	GIP2
GIP1	PIG2
GIP1	RED1
GIP1	GAC1
GIP1	SCD5
ZTA1	STE5
PRP6	REG1
ORC2	CDC7
ORC2	CDC45
ORC2	CDC5
ORC2	ORC5
ORC2	MCM4
BAP2	TRK1
BAP2	TRK2
RDH54	DMC1
RPG1	NIP1
RPG1	PRT1
SEC18	BET3
SPT7	NGG1
SPT7	SPT3
SPT7	ADA2
SPT7	TRA1
SPT7	SIN4
SPT7	GAL11
SPT7	SNF2
RFC5	POL30
RFC5	RAD24
RFC5	RFC2
POL30	POL32
POL30	RFC1
MRS5	TIM22
MRS5	TIM9
MRS5	MRS11
MRS5	TIM18
VPS15	APM3
VPS15	VPS34
EXO84	SEC5
SIF2	SIR4
SIF2	PIB2
SIF2	MPT5
SIF2	MTO1
CMD1	HCM1
CMD1	CMK1
CMD1	DST1
CMD1	CNA1
CMD1	CMP2
CMD1	MYO5
CMD1	CMK2
CMD1	MYO2
ALG1	PSA1
CYC8	TUP1
CYC8	SNF3
CYC8	NRG1
TEF2	YEF3
TFC1	TFC4
TFC1	TFC7
TPS1	TPS1
TPS1	TPS2
TPS1	MIG1
TPS1	HXK2
TPS1	TSL1
TPS1	TPS3
VMA2	TLG2
ATG14	VPS30
HSL7	SWE1
HSL7	HSL1
HSL7	SWI1
CKS1	CDC28
CKS1	CLN2
MEC1	RNR4
MEC1	LCD1
SUP45	SUP35
SUP45	NAM7
SPP381	PRP38
CNS1	CPR7
CNS1	HSC82
CNS1	HSP82
SLI15	IPL1
CDC28	CDC7
CDC28	RPN4
CDC28	CLB3
CDC28	CAK1
CDC28	RPN12
CDC28	HSF1
CDC28	MPT5
CDC28	CLB1
CDC28	CLB6
CDC28	TAF1
CDC28	STE20
CDC28	SLT2
CDC28	ELM1
CDC28	RPT1
CDC28	SIC1
CDC28	CLB4
CDC28	CLN1
CDC28	YDJ1
CDC28	SRP1
CDC28	LSC1
CDC28	CLN2
CDC28	CLB2
CDC28	CLB5
POP7	RPP1
SMY2	SPT15
SMY2	BET1
SMY2	SEC22
SMY2	SEC16
PCH2	ZIP1
NTC20	PRP19
MED8	MED2
MED8	SRB4
MED8	PGD1
MED8	RPB3
MED8	MED7
MED8	MED4
PGI1	GDH2
TAF5	TAF10
TAF5	NGG1
TAF5	ADA2
TAF5	TRA1
BEM1	BUD5
BEM1	STE5
BEM1	AKR1
BEM1	BOI2
BEM1	BEM2
BEM1	ACT1
BEM1	RSR1
BEM1	STE20
BEM1	ARP1
BEM1	RHO3
BEM1	FAR1
BEM1	CDC42
BEM1	MSB1
MCM7	MCM7
MCM7	MCM3
MCM7	MCM10
MCM7	MCM5
PYC2	ICL1
PYC2	MLS1
ROT2	SAC7
ROT2	BIG1
ROT2	TOR2
PBP2	PAB1
PRP5	PRP9
PRP5	PRP11
PRP5	REG1
PRP5	PRP21
TRS20	GSG1
TRS20	TRS23
TRS20	TRS120
TRS20	KRE11
TRS20	BET3
TRS20	BET5
TRS20	TRS130
TRS20	TRS33
YBR270C	NMD2
RIF1	RAP1
APM3	PEP7
APM3	VPS3
APM3	VPS45
APM3	YCK1
APM3	VPS9
APM3	END3
APM3	YCK2
APM3	SLA2
APM3	VPS27
APM3	PEP12
APM3	VPS21
APM3	VPS4
SNF5	GCN5
SNF5	SPT20
SNF5	TAF14
BSD2	INO2
BSD2	SOD1
NFS1	SOD1
LEU2	SSY1
LEU2	AAT1
FUS1	KEL1
BIK1	CIN8
BIK1	BIM1
BIK1	TUB2
BIK1	TUB1
BIK1	BUB3
BIK1	KAR9
STE50	STE5
STE50	SPC24
STE50	STE4
SRO9	ACT1
PDI1	EUG1
PBN1	PRB1
SPB1	NOP1
SPB1	NOP58
CDC10	SHS1
CDC10	GIN4
CDC10	CDC12
CDC10	CDC11
CDC10	CDC3
CDC10	BNI4
RVS161	FEN1
RVS161	SUR2
RVS161	SUR4
RVS161	SUR1
MAK31	RSC8
FEN1	SUR4
FEN1	ERG2
RRP43	RRP42
RRP43	SKI6
RRP43	RRP4
RRP43	DIS3
TAF2	TAF10
PER1	CDC1
ARE1	ARV1
RSC6	SFH1
THR4	SEC13
RAD18	SRS2
SED4	SEC16
SED4	SAR1
SSK22	SSK1
SSK22	SPC24
PAT1	LSM6
PAT1	LSM4
PAT1	LSM5
PAT1	KEM1
PAT1	LSM1
PAT1	LSM3
PAT1	LSM7
PAT1	DCP1
CSM1	TUB1
ABP1	SAC6
ABP1	RVS167
ABP1	ACT1
MSH3	MLH1
MSH3	PMS1
MSH3	MSH2
CDC39	NOT3
CDC39	NOT5
MCD1	SMC1
MCD1	SMC3
MED2	SRB4
MED2	PGD1
MED2	RPB3
MED2	MED7
MED2	MED4
PTC1	PTP1
PTC1	SLT2
PTC1	PTP2
APC11	APC4
APC11	CDC26
APC11	DOC1
APC11	CDC23
APC11	CDC16
APC11	APC9
APC11	APC2
APC11	APC1
APC11	APC5
NOP1	SIK1
NOP1	NOP58
NOP1	NOP4
RPN4	RPN12
RPN4	RPN10
RPN4	RPN2
MPS1	CIN8
MPS1	MOB1
ARP2	ARP3
ARP2	END3
ARP2	SRP1
ARP2	SLA2
ARP2	NUP1
PRP9	PRP11
PRP9	PRP21
PRP9	SPC24
GPR1	GPA2
SIR2	NET1
PRP11	PRP21
PRP11	MUD2
PRP11	CUS2
SIT4	BEM2
SIT4	SAP155
SIT4	SAP4
SIT4	DBF2
SIT4	SAP185
SIT4	SAP190
SIT4	SIS2
SIT4	DBF20
KNH1	KRE9
LHP1	SXM1
SLC1	LCB1
PSA1	PDE2
USO1	COG3
USO1	COG2
USO1	BET5
PEX19	PEX3
BDF2	BDF1
SUB2	BRR1
PMT1	PMT4
PMT1	PMT3
DUN1	RNR4
POL3	RAD24
POL3	POL31
POL3	POL32
POL3	RFC2
PHO2	PHO4
KIN28	RPO21
KIN28	RPB2
KIN28	CCL1
RRP42	SKI6
RRP42	RRP4
RRP42	DIS3
NUP84	NEM1
NUP84	NSP1
NUP84	NUP116
CDC48	UFD2
CDC48	DOA1
PCL2	RVS167
PCL2	PHO85
CDC53	CDC34
CDC53	SKP1
CDC53	CDC4
CDC53	MET30
CDC53	CDC6
CDC53	GRR1
CDC53	SIC1
CDC53	CLN1
CDC53	CLN2
PPH21	RTS1
RDI1	RHO1
ARF2	SEC27
ARF2	SEC21
RPO21	CEG1
RPO21	SPT5
CCT4	TCP1
CCT4	ACT1
CCT4	CCT2
CCT4	CCT3
RPC53	RPC37
STE7	STE5
STE7	SPA2
STE7	SPH1
DHH1	DBF2
DHH1	CAF17
DHH1	POP2
ENT1	PAN1
ENT1	ENT2
CDC36	ADA2
PCL9	RVS167
YDL184W-B	CYS4
PPH22	TAP42
ARF1	CDC1
ARF1	SWA2
ARF1	SEC27
ARF1	CHC1
ARF1	SEC21
SNF3	HXT3
SNF3	HXT4
SNF3	HXT1
SNF3	RGT1
SNF3	HXT2
SNF3	SKS1
SEC31	SEC24
SEC31	SEC13
SEC31	SEC16
SEC31	SEC23
GLE1	GLE1
GLE1	NUP42
GLE1	RIP1
GLE1	GLE2
GLE1	NUP159
GLE1	NUP116
GLE1	GFD1
NHP2	NOP10
NHP2	GAR1
TIM22	MRS11
TIM22	TIM54
CDC13	STN1
CDC13	YKU80
CDC13	YKU70
SHS1	GIN4
SHS1	CDC12
SHS1	CDC11
SHS1	CDC3
GCS1	AKR1
GCS1	YCK1
GCS1	YCK2
SSB1	HBS1
SSB1	SSB2
OST4	OST3
YPD1	PBS2
YPD1	SSK1
YPD1	HOG1
YPD1	SSK2
YPD1	PTP2
RAD57	RAD51
RAD57	RAD52
SOK1	MBR1
GAL3	GAL80
FAL1	FAL1
FAL1	LCP5
CIS1	CIK1
VPS54	VPS54
VPS54	VPS52
VPS54	RBL2
VPS54	VPS53
REG1	PRP3
REG1	GAL83
REG1	GLC7
REG1	PRP8
REG1	CYR1
REG1	RNA1
REG1	PRP2
REG1	PRP4
DBF4	DBF4
CDC34	RUB1
CDC34	SKP1
CDC34	CDC4
CDC34	MET30
CDC34	CDC6
CDC34	GRR1
CDC34	UBI4
CDC34	SIC1
CDC34	UBC12
CDC34	ULA1
CDC34	CLN2
CDC34	UBA3
MAK21	SKI6
MAK21	SKI2
DOA4	UBI4
TPS2	TPS2
TPS2	PMU1
TPS2	TSL1
TPS2	TPS3
VPS41	VPS21
AFR1	IQG1
SLU7	PRP18
MSH6	MLH1
MSH6	PMS1
STE5	STE5
STE5	AKR1
STE5	PMD1
STE5	KSS1
STE5	OKP1
STE5	STE11
STE5	STE4
SPO71	SPC24
GSG1	TRS23
GSG1	TRS120
GSG1	TRS31
GSG1	KRE11
GSG1	BET3
GSG1	BET5
GSG1	TRS130
GSG1	TRS33
PDS1	ESP1
APC4	CDC26
APC4	DOC1
APC4	CDC23
APC4	CDC16
APC4	APC9
APC4	APC2
APC4	APC1
APC4	APC5
SAC6	MNN10
SAC6	DYN2
SAC6	BEM2
SAC6	ACT1
SAC6	SWE1
SAC6	CAP1
SAC6	VPS21
HPR1	SUT1
HPR1	TOF2
HPR1	TOP3
HPR1	TOP2
HPR1	TOP1
PEX7	PEX14
TAF12	NGG1
TAF12	ADA2
TAF12	TRA1
SWI5	DMC1
SWI5	DBF2
NUM1	CIN8
NUM1	BIM1
NUM1	TUB2
SEC1	SEC10
SEC5	SEC10
SEC5	MYO2
TAF10	TAF10
TAF10	NGG1
TAF10	ADA2
TAF10	SPT15
TAF10	TAF6
TAF10	TAF1
TAF10	TRA1
TAF10	TAF14
STB3	SIN3
HSP42	HSP42
SUP35	HSP104
SUP35	NAM7
NGG1	SPT3
NGG1	TOM1
NGG1	TAF6
NGG1	TRA1
NGG1	SPT8
NGG1	TAF9
NGG1	SPT20
NGG1	HFI1
SLY1	COG3
SLY1	BET3
SLY1	SED5
NUP42	GLE2
NUP42	GFD1
REF2	FIR1
UME6	IME1
UME6	RIM11
UME6	SIN3
TCP1	CCT2
TCP1	CCT3
RAD9	RAD53
SIR4	SIR3
SIR4	YKU70
SIR4	RAP1
PCF11	PAB1
PCF11	RNA15
PCF11	RNA14
SEC26	RET2
PEX5	PEX14
PEX5	PEX13
PEX5	PEX17
MNN10	CAP2
TRS23	TRS120
TRS23	TRS31
TRS23	KRE11
TRS23	BET3
TRS23	BET5
TRS23	TRS130
TRS23	TRS33
AKR1	STE18
AKR1	STE4
AKR1	IQG1
CIA1	SPO12
CCC2	ATX1
SRP101	SRP102
SSD1	TOR1
ATP5	ATP4
BFR2	YPT1
BFR2	SEC13
BFR2	SEC16
BFR2	SEC23
CFT1	FIP1
CFT1	PAP1
CFT1	CFT2
CFT1	YSH1
CFT1	PFS2
CFT1	YTH1
GIC2	CDC42
SWA2	CLC1
SKP1	MET30
SKP1	BIR1
SKP1	SIC1
MSN5	GSP1
SPC110	SPC110
SPC110	SPC97
SPC110	SPC42
SPC110	SPC98
SEM1	SEC15
SEM1	SUV3
CDC40	SYF1
CDC40	PRP18
CDC40	CLF1
XRS2	MRE11
FRQ1	PIK1
ATP17	ATP4
LSM6	LSM4
LSM6	LSM5
LSM6	KEM1
LSM6	LSM1
LSM6	LSM8
LSM6	LSM3
LSM6	LSM7
LSM6	DCP1
EFT2	EFT1
RVS167	VPS21
SAC7	ROT1
UBA2	UFD1
UBA2	AOS1
SPT3	ADA2
SPT3	SPT15
SPT3	TRA1
SPT3	TOA2
SPT3	TOA1
SPT3	MOT1
SXM1	NUP159
SXM1	NSP1
SXM1	RPL25
SXM1	NUP1
RPB7	RPB4
TRS120	TRS31
TRS120	KRE11
TRS120	BET3
TRS120	BET5
TRS120	TRS130
TRS120	TRS33
DYN2	CAP2
TIF35	TIF34
TIF35	PRT1
NPL3	MTR10
ADA2	SPT15
ADA2	TRA1
ADA2	SPT20
ADA2	HFI1
SPP41	FPR1
TLG1	VTI1
TLG1	TLG2
TRS31	KRE11
TRS31	BET5
TRS31	TRS130
TRS31	TRS33
PRP3	PRP4
SNF1	SIP4
SNF1	SIP3
SNM1	POP1
DIG2	KSS1
DIG2	STE12
VPS52	VPS53
PAC11	CIN8
PKH1	PKH2
SEC20	SEC22
SEC20	UFE1
LCD1	RNR1
LCD1	SML1
GIN4	CDC12
GIN4	CDC11
GIN4	NAP1
GIN4	CDC3
WBP1	STT3
WBP1	ALG5
GIM4	PAC10
GIM4	CCT2
GIM4	CCT3
GIM4	YKE2
GIM4	TUB4
GIM4	GIM5
GIM4	GIM3
VAB2	VAC8
UBC8	UBC7
VAC8	ACT1
VAC8	NVJ1
VAC8	ATG13
TIM9	MRS11
RIP1	GLE2
MCM3	MCM5
ANP1	HOC1
ANP1	BET5
ANP1	MNN9
RAD23	PRE1
RAD23	RPT6
RAD23	RPT1
RAD23	DSK2
RAD23	PUP1
GLY1	GLY1
CIN8	PAC2
CIN8	MAD1
CIN8	CDC20
CIN8	PAC10
CIN8	BUB1
CIN8	ARP1
CIN8	MAD3
CIN8	MAD2
CIN8	DYN1
CIN8	BUB2
CIN8	CIN4
CIN8	JNM1
CIN8	BUB3
CIN8	PAC1
CIN8	CIN1
CIN8	KIP2
CIN8	NIP100
CIN8	IPL1
CIN8	CIN2
CIN8	KAR3
PAC2	TUB1
PAC2	TUB3
SEC3	SEC10
PRE1	PRE4
BIM1	TUB1
BIM1	TUB3
AFG3	YTA12
SPC25	SPC24
GPA2	RAS2
SRB4	PGD1
SRB4	MED6
SRB4	MED4
YPT31	YIP1
YPT31	DSS4
FIR1	PAB1
FIR1	SPO12
FIR1	SPC24
SAP1	SPT2
ICL1	PYC1
MOT2	NOT3
MOT2	NOT5
RNR1	SML1
RAD51	APC2
RAD51	RAD52
SSA4	CDC25
GLE2	NUP145
GLE2	NUP116
GLE2	SRP1
KAP123	GSP1
KAP123	YAP1
KAP123	PSE1
SWI4	SWI6
LSM4	LSM5
LSM4	KEM1
LSM4	LSM1
LSM4	LSM8
LSM4	LSM3
LSM4	LSM7
BOI2	RHO3
BOI2	RHO4
YCK3	STE11
DSE1	STE11
RSP5	PAN1
RSP5	VRP1
LCP5	PAP1
GLC7	IPL1
GDI1	SEC4
LSM5	KEM1
LSM5	LSM1
LSM5	LSM8
LSM5	LSM3
LSM5	LSM7
LSM5	DCP1
SPT15	SPT15
SPT15	KAP114
SPT15	BRF1
SPT15	TAF1
SPT15	TOA2
SPT15	SPT20
SPT15	TOA1
SPT15	SUA7
PEA2	SPA2
PET122	PET54
BEM2	TUB2
BEM2	ACT1
BEM2	SAP155
BEM2	MYO1
BEM2	SAP185
BEM2	SAP190
BEM2	TPM1
BEM2	MSB1
BEM2	MYO2
COG3	YPT1
COG3	COG2
COG3	BET1
COG3	YKT6
COG3	SEC22
COG3	RUD3
SPT2	CDC23
PAB1	PAB1
PAB1	RNA15
PAB1	TIF4632
PAB1	TIF4631
PAB1	SIM1
PAB1	TAO3
PAB1	SGN1
PAB1	RNA14
PAB1	KRE1
PAB1	CDC33
RAD24	RAD24
RAD24	RFC2
RAD24	POL1
RAD24	RFC1
BMH1	CHC1
DMC1	TID3
DMC1	PDC1
DMC1	PET309
DMC1	APC2
DMC1	PDC5
DMC1	ACC1
DMC1	RIS1
SEC4	SMY1
SEC4	BET3
SEC4	SEC10
SEC4	SEC2
SEC4	MYO2
SEC4	DSS4
SMC1	IRR1
SMC1	TID3
SMC1	SMC3
SMC1	PAP2
CDC4	SPT16
CDC4	CDC6
CDC4	SIC1
MDJ1	SSC1
HAC1	HAC1
TUB2	STU2
TUB2	YKE2
TUB2	ATG4
TUB2	RBL2
YPT1	COG2
YPT1	YIP1
YPT1	BET3
YPT1	SED5
YPT1	YPT6
YPT1	BET5
YPT1	DSS4
ACT1	ACT1
ACT1	SPT16
ACT1	TWF1
ACT1	SAC1
ACT1	BUD6
ACT1	SRV2
ACT1	BNI1
ACT1	IQG1
NIC96	NUP49
NIC96	NUP57
NIC96	NUP192
NIC96	POM152
GCN20	GCN1
CDC14	CDC14
SMC2	SMC2
SMC2	TID3
SMC2	PAP2
CDC26	CDC23
CDC26	CDC16
CDC26	APC9
CDC26	APC2
CDC26	APC1
CDC26	APC5
RSC8	STH1
SAP155	SAP185
SAP155	SAP190
CNN1	SPC24
ERG26	ERG25
CDH1	SPO12
CDH1	SIC1
KAP122	TOA2
KAP122	NUP2
KAP122	NUP1
KAP122	TOA1
JAC1	SOD1
CKB1	CKA1
CKB1	TOP2
CKB1	CKB2
CKB1	CKA2
STT3	OST1
STT3	SWP1
PIB2	MPT5
PIB2	MSS1
PGD1	RPB3
PGD1	MED7
PGD1	MED4
CWH41	KRE6
OCH1	STE11
DST1	NMD5
DST1	RPB2
RNA15	PAP1
RNA15	HRP1
TIF4632	TIF4631
TIF4632	CDC33
RAD6	UBR1
PYC1	MLS1
LIF1	DNL4
NUP145	KAP95
PAN2	PAN1
VPS45	TLG2
VPS45	PEP12
SRM1	CRM1
SRM1	YRB2
ARC1	GUS1
ARC1	MES1
MLC1	MYO2
TAF6	TRA1
CDC20	HSL1
CEG1	CET1
TIP20	SEC22
TIP20	UFE1
NUT1	NUT2
PEX14	PEX14
PEX14	PEX13
PEX14	PEX17
ROK1	GAR1
ROK1	RRP5
NUP49	NSP1
KEM1	SKI8
KEM1	NMD3
KEM1	LSM1
KEM1	SKI2
KEM1	LSM3
KEM1	LSM7
KEM1	DCP1
KEM1	SKI3
MPT5	MTO1
MPT5	KSS1
MPT5	SST2
CDC55	GRR1
CDC55	ELM1
MDS3	SPC24
EMP24	SEC24
EMP24	SAR1
EMP24	SEC23
MCM6	MCM10
CHC1	YAP1802
CHC1	YAP1801
SPT16	CDC12
SPT16	DNA2
SPT16	CDC6
SPT16	POB3
SPT16	POL1
SPT16	CTF4
VAM7	VAM3
SKI8	DCP1
KIP3	DYN1
KIP3	KAR3
SEC15	SEC10
SEC15	MYO2
MTO1	MSS1
HAP2	HAP4
CSE1	GSP1
CSE1	SRP1
DOC1	CDC23
DOC1	CDC16
DOC1	APC9
DOC1	APC2
DOC1	APC1
DOC1	APC5
RTF1	CBF1
SEC9	SEC10
SEC9	SSO2
SEC9	MYO2
SEC9	SNC2
SEC9	SSO1
SEC9	SRO7
GSC2	KAR2
GSC2	FKS1
KSS1	STE11
TFC4	BRF1
UFD1	PAP1
LST7	SEC13
ROM1	ROM2
PAC10	YKE2
PAC10	TUB4
PAC10	GIM5
PAC10	GIM3
PAC10	RBL2
TWF1	COF1
TOM20	TOM40
TOM20	TOM70
TOM20	TOM22
DBF2	SPO12
DBF2	MOB1
DBF2	SIC1
DBF2	POP2
DBF2	DBF20
SRB5	SPT20
SPT6	STH1
PRE9	PRS3
PRE9	PRS1
CBF2	CBF1
CBF2	BIR1
TIF4631	TIF2
TIF4631	TIF1
TIF4631	CDC33
TIF4631	CAF20
KRE11	BET3
KRE11	BET5
KRE11	TRS130
KRE11	TRS33
CLC1	YAP1802
CLC1	YAP1801
RNR4	RNR2
RNR4	RAD53
BUB1	BUB3
HIP1	SEC24
HIP1	SAR1
HIP1	SEC23
SKI6	RRP4
SKI6	DIS3
SER2	SEC13
CRM1	YRB2
CRM1	GSP1
CRM1	RNA1
CRM1	GPB1
PET54	PET494
KEL2	SLT2
KEL2	KEL1
YAP1802	PAN1
BRF1	RPC34
GCN5	SRB2
GCN5	TRA1
GCN5	SIN4
GCN5	SPT20
GCN5	SNF2
GCN5	SWI1
GCN5	HFI1
TAF1	TOA2
TAF1	TOA1
STE20	CDC42
PRS3	PRS5
GOS1	SFT1
GOS1	YKT6
GOS1	SED5
SBP1	GAR1
NEM1	NUP85
NEM1	NUP120
GPA1	STE11
MRS11	AAC1
VPS29	VPS35
MIP6	MEX67
MYO1	SMY1
MYO1	MYO2
MYO1	SRO7
SLT2	CDC12
SLT2	KEL1
SLT2	FKS1
SLT2	TPM1
SLT2	MKK1
SRB2	SPT20
SRB2	SNF2
SRB2	SWI1
VMA22	VPH2
VMA22	VPH1
GIC1	CDC42
RRP4	MTR4
RRP4	DIS3
PCL5	PHO85
NOP10	GAR1
OSH3	SPO12
STE12	DIG1
YNG2	TRA1
TRA1	SPT8
TRA1	TAF9
TRA1	SPT20
BIG1	ROT1
KIC1	HSC82
KIC1	CDC31
CDC12	CDC3
CDC12	BNI1
SET1	MEC3
FUR1	SPO12
ARP1	STT4
ARP1	SRP1
ARP1	NUP1
ARP1	KAR9
YCK1	YCK2
RPC10	RPA135
IMP3	MPP10
SPO12	SET2
SPO12	BAT2
SPO12	PML1
SPO12	YLR132C
SPO12	MEC3
SPO12	YPR118W
SPO12	YPR152C
KEL1	SPA2
KEL1	FPS1
KEL1	FUS2
YAP1801	PAN1
PRP8	SNU114
CDC23	CDC16
CDC23	APC9
CDC23	APC2
CDC23	APC1
CDC23	APC5
NMD3	RPL10
NMD3	NAM7
SPC97	TUB4
SPC97	SPC98
STB5	SIN3
EGD2	MFT1
INP51	PAN1
INP51	INP52
INP51	INP53
BET1	SEC24
BET1	BET3
BET1	BET5
BET1	SEC23
RPB3	RPC19
RPB3	RPB11
RPB3	MED7
RPB3	RPB2
RPB3	MED4
TIM44	TIM23
IRR1	SMC3
CKA1	TOP2
CKA1	CKB2
CKA1	CKA2
NOT3	NOT5
PIG2	GSY2
MET30	SWE1
ARC15	ARP3
SEC6	SEC10
SEC6	SEC8
MAM33	CYB2
HOP1	RED1
HOP1	MEK1
MOB1	CAF17
MOB1	CDC5
MOB1	POP2
MOB1	DBF20
SEC24	SEC22
NUP159	KAP95
NUP159	MTR10
STH1	SFH1
STH1	HHF2
STH1	HHT2
CCT2	CCT3
CCT2	YKE2
TID3	SPC24
RRD1	RRD2
BNR1	RHO4
BNR1	HOF1
BNR1	BNI1
PAN1	END3
PAN1	IZH4
PAN1	YOR105W
PRI1	PRI2
PRI1	DDC1
MSL1	LEA1
SQT1	RPL10
MET28	CBF1
MGA2	SPT23
GTT1	GTT2
CYR1	SRV2
CTK2	CTK1
CCT3	YKE2
RRN7	RRN11
MAD2	KAR3
BET4	BET2
KAR2	SEC63
TAD2	TIS11
NSP1	NUP82
NSP1	GSP1
PEP8	VPS35
TIM54	MMM1
DPB11	SLD2
DPB11	POL2
BCK1	SLG1
BCK1	MKK1
BCK1	MKK2
SAP185	SAP190
SAP185	SIS2
GZF3	GZF3
GZF3	DAL80
LSM1	LSM3
LSM1	LSM7
LSM1	DCP1
GCD14	GCD10
PBS2	HOG1
PBS2	STE11
TIF2	TIF1
TIF2	DED1
TIM17	TIM23
RPA34	TOP1
VPS35	VPS5
VPS35	VPS17
FAR1	CDC42
FAR1	STE4
RFA3	RAD52
SWI3	SNF2
SWE1	TPM1
SWE1	PFY1
SWE1	MYO2
PRP21	PRP4
MPP10	IMP4
POL31	POL32
LSM8	LSM3
LSM8	LSM7
CPR7	RPD3
NUP85	MTR10
NUP85	MEX67
POL32	POL32
POL32	POL1
CBF1	CSE4
CBF1	MIF2
CBF1	CEP3
CBF1	MET4
CBF1	CSL4
RPA12	RPA135
ARP3	ARC19
ARP3	ARC18
ARP3	ARC35
RFC2	POL2
RFC2	RFC1
HOC1	MNN9
CDC11	CDC3
STE18	STE11
GRR1	ELM1
FIP1	PAP1
FIP1	CFT2
FIP1	YSH1
FIP1	RNA14
FIP1	PFS2
FIP1	YTH1
IME1	RIM11
SOD1	SSQ1
NMD5	NUP2
NMD5	NAM7
NMD5	NUP1
HOM6	SEC13
PMT4	PMT3
SFT1	YKT6
SFT1	SED5
CDC16	APC9
CDC16	APC2
CDC16	APC1
CDC16	APC5
VPS24	SNF7
TOA2	TOA1
NUP100	KAP95
NUP100	NUP116
SMY1	SEC2
SMY1	MYO2
MBR1	SAC1
MBR1	ISF1
HAP4	HAP5
SBA1	HSP82
VPH2	VPH1
YPK1	YPK2
CTK1	CTK3
LST4	SEC13
CNB1	FKS1
YKT6	SED5
YKT6	VTI1
TOR2	ROT1
PAP1	CFT2
PAP1	YSH1
PAP1	RNA14
PAP1	PFS2
PAP1	YTH1
TOF2	TOP1
DBP7	DBP6
SAP190	SIS2
DAL80	DAL80
DYN1	STT4
DYN1	KAR9
DYN1	KAR3
TIF1	CDC33
TIF1	TIF3
BET3	SED5
BET3	SEC22
BET3	BET5
BET3	TRS130
BET3	SEC2
BET3	SEC21
BET3	TRS33
HBS1	SSB2
SIR1	ORC1
SPA2	BUD6
SPA2	STE11
SPA2	MKK1
SPA2	MKK2
SSA2	CDC25
PRP19	SNT309
VPS13	KEX2
SSK1	SSK2
SED5	SEC22
SED5	VTI1
STU2	STU2
REX2	ILV5
REX2	YME2
REX2	YME1
RGR1	SIN4
RGR1	SPT20
RGR1	SWI1
BOS1	SEC22
BOS1	BET5
SIC1	APC2
SIC1	CLB5
APC9	APC2
APC9	APC1
APC9	APC5
CDC45	MCM5
SEN2	SEN15
SEN2	SEN54
AHP1	AHP1
HOG1	STE11
HOG1	HOT1
CFT2	YSH1
CFT2	YTH1
APC2	APC1
APC2	APC5
SMD3	SNU66
PEP3	VPS33
PEP3	PEP5
PEP3	VPS16
SEC10	MYO2
SEC10	SEC8
NMT1	FAA4
SIK1	NOP58
YKE2	TUB4
YKE2	TUB1
YKE2	SPC98
YKE2	GIM3
YKE2	RBL2
SEC13	LST8
TUB4	GIM5
TUB4	BUB2
TUB4	SPC98
TUB4	GIM3
CPR6	RPD3
CPR6	HSP82
BUR2	SGV1
CDC42	BNI1
CDC42	MSB1
CDC42	IQG1
ARV1	ARE2
YEF3	TEF1
GSY2	PIG1
RED1	RED1
RED1	MEK1
SEC22	BET5
SEC22	UFE1
SEC22	SAR1
SEC22	SEC23
YSH1	PFS2
YSH1	YTH1
MEC3	DDC1
GSP1	KAP95
GSP1	PSE1
GSP1	MTR10
STT4	JNM1
IMH1	IMH1
CDC25	HSP82
SPH1	BUD6
SPH1	STE11
SPH1	MKK1
SPH1	MKK2
BUD6	BUD6
BUD6	STE11
BUD6	SPC24
BUD6	BNI1
NUP2	KAP95
NUP2	SRP1
VRP1	LAS17
FKS1	CNA1
KAP95	NUP116
HSC82	CMP2
KAP95	SRP1
KAP95	NUP1
STE11	STE11
STE11	HSC82
STE11	STE4
STE11	HSP82
NMD4	NAM7
VPS33	PEP5
VPS33	VAM3
VPS33	VPS16
SKI2	DCP1
YLR419W	SPC24
LSM3	DCP1
SIR3	RAP1
RAD52	RFA2
RSE1	SPC24
RSE1	SAR1
GAL80	GAL4
CYB2	TIM23
POB3	POL1
BET5	TRS130
BET5	TRS33
BET5	DSS4
TUB1	CIN4
TUB1	ATG4
TUB1	ADH1
TUB1	CIN1
TUB1	CIN2
GIM5	GIM5
GIM5	GIM3
TSL1	TSL1
TSL1	TPS3
VAN1	VPS21
VAN1	MNN9
TUB3	CIN1
STB4	SIN3
HOF1	BNI1
SUB1	SUA7
STB2	SIN3
BUB2	BUB2
SEN15	SEN54
SAM37	TOM70
RNA14	RNA14
RNA14	PFS2
RNA14	HRP1
NAM7	NAM7
NAM7	DBP2
NAM7	DCP2
CTF13	CTF19
YKU80	YKU70
SPC24	MRE11
SPC24	TLG2
SPC24	NOC2
SPC24	RPA135
SPC24	ASN1
STO1	CBC2
CIN4	CIN1
TIF34	NIP1
TIF34	PRT1
MLH1	PMS1
MLH1	MSH2
HSC82	YDJ1
HSC82	HSP82
VTI1	TLG2
VTI1	VAM3
CIK1	KAR3
CLN1	CLA4
CLN1	CLN2
TOM40	TOM7
TOM40	TOM70
TOM40	TOM22
TOM40	TOM6
TOM40	TOM5
TRS130	TRS33
MRE11	MRE11
MRE11	RAD50
RNA1	NUP1
GFD1	DBP5
TPS3	TPS3
SAP30	RPD3
SCS7	SUR1
DSS1	SUV3
JNM1	KAR9
YME2	YME1
NIP1	SUI1
NIP1	PRT1
NIP1	TIF5
HRB1	MTR10
SSN8	SSN3
YDJ1	HSP82
TOM7	TOM70
TOM7	TOM22
TOM7	TOM6
TOM7	TOM5
TPM1	MYO2
TPM1	TAF14
PMS1	PMS1
PMS1	MSH2
TOP2	CKB2
TOP2	CKA2
RAS2	IRA2
POL1	CTF4
INP52	INP53
RPC19	RPA135
DCP2	DCP1
LSM7	DCP1
RPC31	RPC34
RPC31	RPO31
RPC31	RPC82
GIM3	RBL2
APC1	APC5
RNT1	RNT1
SRP1	NUP1
SRP1	CBC2
SIN4	GAL11
SIN4	SPT20
SIN4	PDR5
SIN4	SNF2
SIN4	SWI1
SLA2	SLA2
SUI1	PRT1
ORC5	MCM4
BNI1	PFY1
SEC2	MYO2
TOF1	TOP1
PCL1	PHO85
CLA4	CLN2
TRF5	PAP2
PFS2	YTH1
RPD3	SIN3
RPC34	RPC82
PRP2	SAR1
PHO80	PHO85
TOP1	PAP2
TLG2	SNC2
GAL11	SPT20
GAL11	SNF2
GAL11	SWI1
PRS5	PRE10
MSH2	EXO1
CDC33	DED1
SPT20	SNF2
SPT20	SWI1
SPT20	HFI1
DCP1	SKI3
CKB2	CKA2
NUP1	MTR10
TOA1	MOT1
SLK19	KAR3
SNU66	PRP4
MYO2	SEC8
PRT1	PRT1
PRT1	TIF5
RAD17	DDC1
SEC16	SEC23
RPA135	RPC40
SEC23	SEC23
RPC17	RPC31
RPC17	BRF1
RPC17	RPC11
MLH1	MLH2
MLH1	MLH3
RIM20	RIM101
TFC8	SPT15
RPO21	RPB8
ARP4	HTA1
RPB5	RPO31
NUP100	MEX67
NUP116	MEX67
SCO1	COX2
TIF11	FUN12
KAR9	BIM1
KAR9	STU2
KAR9	KAR9
GIC2	BUD6
GIC2	PEA2
STS1	SRP1
STS1	RPN11
PEX7	PEX13
RPO21	RPB5
BUB1	MAD1
VPS30	VPS38
VPS38	VPS34
ERG25	ERG27
ERG25	ERG28
ERG28	ERG27
CCZ1	YPT7
BFA1	TEM1
HSL1	CDH1
DNM1	DNM1
BUB2	TEM1
MPS1	SPC42
PSF3	PSF1
TAF10	TAF3
TAF10	ASK10
TAF10	UME6
TAF10	YPR115W
TAF10	TAO3
TAF10	RIM15
TAF10	RLM1
TAF10	ECM22
TAF10	RAP1
TAF10	YAP6
TAF10	PRP22
TAF10	CLP1
TAF10	PRP40
RPG1	SLA2
VPS30	VPS34
SYN8	VTI1
MPS3	CDC31
MND1	HOP2
SYN8	PEP12
SYN8	SNC1
TLG1	PEP12
TLG1	YKT6
VPS54	CBF1
PHO4	SUA7
SUA7	ADR1
PHO80	PHO81
CBF1	CTF13
CBF2	CTF19
CEP3	CTF19
MCM21	CTF19
CTF19	CSE4
CTF19	OKP1
MCM21	OKP1
MCM21	CBF1
MCM21	MCM21
MCM21	SKP1
MCM21	MIF2
OKP1	CBF2
OKP1	CEP3
CTF13	CEP3
SPC24	NUF2
SPC25	TID3
SPC25	NUF2
SPC25	SPC25
MCM21	SPC24
CTF3	MCM22
MCM22	SPC34
CTF13	CTF3
CTF13	MCM21
CTF13	IRR1
CTF13	MCM16
CTF13	SMC1
CTF3	MCM16
CHL4	CBF2
CHL4	CEP3
CHL4	MIF2
CHL4	CTF19
CHL4	CTF3
CHL4	IML3
IML3	CTF19
DAM1	CHL4
DAM1	MCM21
DAM1	MCM22
DAM1	STU2
DAM1	BIK1
TID3	CBF2
NUF2	CBF2
SPC25	CBF2
SPC24	CBF2
RPB8	RPO31
RPO21	RPB10
RPB2	RPB10
NUG1	NIP7
NUG1	MRT4
NUG1	RLP7
NUG1	CIC1
NUG1	RSA4
NUG1	HAS1
NUG1	NOP53
NUG1	ARX1
NUG1	NOG1
NUG1	NOP7
NUG1	NOC3
NUG1	NOP2
NUG1	RIX1
NUG1	NOC2
NUG1	SDA1
NUG1	ERB1
NUG1	SPB1
NUG1	DBP10
NUG1	MDN1
SSF1	NIP7
SSF1	TIF6
SSF1	NOP16
SSF1	BRX1
SSF1	RPF1
SSF1	RRP1
SSF1	MAK16
SSF1	RLP7
SSF1	RPF2
SSF1	NSA1
SSF1	YTM1
SSF1	HAS1
SSF1	RRP14
SSF1	EBP2
SSF1	SSF1
SSF1	DBP9
SSF1	NOG1
SSF1	NOP7
SSF1	NOP2
SSF1	NOP4
SSF1	DRS1
SSF1	ERB1
NOP7	TIF6
NOP7	NIP7
NOP7	BRX1
NOP7	NOG1
NOP7	MAK16
NOP7	HAS1
NOP7	DRS1
NOP7	ERB1
NOP7	RPF1
NOP7	EBP2
NOP7	RLP7
NOP7	RRP1
NOP7	SPB1
NOP7	YTM1
NOP7	LOC1
NOP7	MRT4
NOP7	NOP15
NOP7	NOP16
NOP7	NSA1
NOP7	NSA2
NOP7	CIC1
NOP7	RLP24
ARL1	VPS54
ARL3	SLO1
IMH1	ARL1
ERI1	RAS2
COY1	GOS1
BYE1	ESS1
BYE1	RPO21
SET2	SWC3
SET2	DEP1
SET2	SIF2
SET2	SWD3
SET2	DCC1
SET2	SNT1
SET2	SLM3
SET2	BRE1
SET2	SWR1
SET2	EAF1
SET2	SDC1
SET2	RIM8
SET2	YGL046W
SET2	SOH1
SET2	RTF1
SET2	SHY1
SET2	HOS4
SET2	SET3
SET2	BRE2
SET2	ARP6
SET2	SEC22
SET2	VAC14
SET2	CDC73
SET2	VPS71
SET2	GIM5
SET2	MSC1
SET2	GIM3
SET2	RIM21
SET2	MON2
SET2	BRE5
SET2	HTZ1
SET2	VAM3
SET2	LEO1
SET2	LGE1
SET2	BEM4
SET2	YPR014C
CDC42	LTE1
CDC42	SLM4
CDC42	SEC66
CDC42	PAT1
CDC42	SWF1
CDC42	SSD1
CDC42	SUM1
CDC42	SWI4
CDC42	PEA2
CDC42	PMR1
CDC42	HUR1
CDC42	NCS6
CDC42	YGR151C
CDC42	RSR1
CDC42	ELP2
CDC42	UBA4
CDC42	CAP2
CDC42	CAP1
CDC42	SPA2
CDC42	BUD6
CDC42	ELP6
CDC42	MSB3
CDC42	ELP3
CDC42	ELP4
CLA4	EDE1
CLA4	YBL062W
CLA4	RPL23A
CLA4	RPL19A
CLA4	RXT2
CLA4	YBR174C
CLA4	SWD3
CLA4	BEM1
CLA4	RPL35A
CLA4	SEM1
CLA4	DYN2
CLA4	SWI4
CLA4	PEA2
CLA4	BEM2
CLA4	FAB1
CLA4	RPL24A
CLA4	SGF73
CLA4	ITC1
CLA4	RAD54
CLA4	PRE9
CLA4	ELP2
CLA4	UBA4
CLA4	SPO12
CLA4	RPN10
CLA4	HOS4
CLA4	MGA2
CLA4	RTT101
CLA4	BCK1
CLA4	ASF1
CLA4	RPS21B
CLA4	IXR1
CLA4	SPA2
CLA4	APC9
CLA4	BUD6
CLA4	VAC14
CLA4	YML095C-A
CLA4	UBP8
CLA4	ELP6
CLA4	FKH2
CLA4	RTT106
CLA4	URE2
CLA4	SLK19
CLA4	RIM20
CLA4	SGF11
CLA4	BEM4
CLA4	NIP100
CLA4	CTF4
ELG1	MMS4
ELG1	YBR099C
ELG1	YBR100W
[truncated: 99 more rows]
