# Supplementary material for: Triangle network motifs predict complexes by complementing high-error interactomes with structural information
Source: BMC Bioinformatics. 2009 Jun 27;10:196. doi: 10.1186/1471-2105-10-196 (PMC2714575; doi:10.1186/1471-2105-10-196)
Supplement: Additional file 6 — A script for converting MIPS complexes to a SPOKE model network. [file 1471-2105-10-196-S6.zip]

Archive with 1 entries (1 files):
- sup6.py
