# Supplementary material for: Triangle network motifs predict complexes by complementing high-error interactomes with structural information
Source: BMC Bioinformatics. 2009 Jun 27;10:196. doi: 10.1186/1471-2105-10-196 (PMC2714575; doi:10.1186/1471-2105-10-196)
Supplement: Additional file 6 — A script for converting MIPS complexes to a SPOKE model network. [file 1471-2105-10-196-S6.zip › sup6.py]

import pprint

import xml.dom.minidom
from xml.dom.minidom import Node

doc = xml.dom.minidom.parse("mpact-complete.psi25.xml")

mapping = {}
holder = []
#/entrySet/entry/interactorList/
#xref/

#for node in doc.getElementsByTagName("interactor"):
  #idr = node.getAttribute("id")
  #for L in node.getElementsByTagName("secondaryRef"):
    #name = ""
    #name = L.getAttribute("id")
    #if len(name) > 0:
	    #if not mapping.has_key(idr):
 	       #mapping[idr] = name
	    #else:
	       #print "ERROR " + idr
    ##print idr + "," + name

for node in doc.getElementsByTagName("interaction"):
  pmid = "X"
  for a in node.getElementsByTagName("bibref"):
	  for b in a.getElementsByTagName("xref"):
		  for c in b.getElementsByTagName("primaryRef"):
			  pmid = c.getAttribute("id")
  bait = ""
  NL = node.getElementsByTagName("interactor")
  #s=""
  #for n in NL:
	  #s = s + "\t" + mapping[n.getAttribute("id")]
  #print s
  if len(NL) == 2:
    for L in NL:
      name = ""
      for Lname in L.getElementsByTagName("secondaryRef"):
              name = Lname.getAttribute("id")
    
      if len(bait) < 1:
	    bait = name#.firstChild.wholeText)
	    #print bait
      else:
	    if not bait + "," + name in holder and not name + "," + bait in holder:
	    	print bait + "\t" + name + "\t" + str(pmid)
		holder.append(bait + "," + name)


  #name = L.getAttribute("secondary")
  #mapping[idr] = name
  #for node2 in L:
    #title = ""
    #for node3 in node2.childNodes:
      #if node3.nodeType == Node.TEXT_NODE:
        #title += node3.data
    #mapping[isbn] = title


#from cElementTree import iterparse

#filename = "mpact-complete.psi25.xml"

#mapping = {}
#holder = []

#out = open("nodeid2name.tab", "w")
#for event, node in iterparse(filename):
    #if node.tag == "interactor":
        #idr = node.attrib.get("id")
        #sr = node.find("xref").find("secondaryRef")
        #name = sr.attrib.get("id")
        #if len(name) > 0:
              #mapping[idr] = name
        #node.clear()  # won't need the children any more


#for event, node in iterparse(filename):
    #if node.tag == "interaction":
	#bait = ""
        #bib = node.find("bibref").find("xref").find("primaryRef")
	#pmid = bib.attrib.get("id")
        #ints = node.find("interactor")
	##for event, s in iterparse(node):
	#for s in ints:
	  ##if s.tag == "interactor":
            #if len(bait) < 1:
	         #bait = str(s.attrib.get("id"))
            #else:
	         #if not bait + "," + str(s.attrib.get("id")) in holder and not str(s.attrib.get("id")) + "," + bait in holder:
	          	#out.write( mapping[bait] + "\t" + mapping[str(s.attrib.get("id"))])
	          	#holder.append(bait + "," + str(s.attrib.get("id")))

#out.close()
